# Supplementary material for: Susceptibility to Vaccine-Preventable Diseases in Four Districts of Xaysomboun Province, Lao People’s Democratic Republic
Source: Vaccines (Basel). 2022 Mar 17;10(3):463. doi: 10.3390/vaccines10030463 (PMC8952207; doi:10.3390/vaccines10030463)
Supplement: Supplementary file 1 [file vaccines-10-00463-s001.zip]

Archive with 1 entries (1 files):
- vaccines-1558784-supplementary.pdf
